# Supplementary material for: High-Fiber, Whole-Food Dietary Intervention Alters the Human Gut Microbiome but Not Fecal Short-Chain Fatty Acids
Source: mSystems. 2021 Mar 16;6(2):e00115-21. doi: 10.1128/mSystems.00115-21 (PMC8546969; doi:10.1128/mSystems.00115-21)
Supplement: TABLE S1 [file msystems.00115-21-st001.xlsx]

## Sheet: Read Counts
Metagenome	Raw PE reads	QF PE reads	Non-human reads
WF_2	5902966	5337233	5336698
WF_10	3935829	3530417	3530232
WF_12	3690344	3358446	3358213
WF_41	3657077	3330433	3329901
WF_18	3508176	3159897	3159496
WF_55	3453954	3135644	3133338
WF_53	3447001	3073783	3072820
WF_50	3299330	3046615	3046183
WF_30	3415832	3038886	3038067
WF_51	3323988	3035990	3034405
WF_14	3241959	2964625	2964583
WF_43	3225879	2930476	2929936
WF_25	3165558	2871224	2870127
WF_46	3134574	2858703	2805115
WF_34	3092112	2767510	2766875
WF_32	2928268	2668561	2668321
WF_28	2933005	2645249	2643839
WF_6	2883198	2632913	2632752
WF_38	2854022	2612177	2611707
WF_4	2804076	2558726	2558587
WF_40	2785032	2533530	2533480
WF_48	2753430	2527709	2527533
WF_16	2854850	2443072	2442920
WF_36	2681186	2443047	2442276
WF_57	2633447	2401945	2401043
WF_23	2467589	2250029	2249907
WF_15	1965201	1743299	1743155
WF_11	1578067	1438822	1438808
WF_19	1435896	1310975	1310787
WF_17	1361625	1241316	1241131
WF_68	1343404	1226136	1225682
WF_5	1326369	1216229	1215791
WF_45	1323814	1171867	1171537
WF_3	1264365	1159575	1158799
WF_20	1247549	1143647	1143445
WF_52	1246661	1136503	1136306
WF_42	1226587	1118551	1118188
WF_75	1208107	1100426	1100114
WF_26	1176113	1069953	1069856
WF_29	1162796	1065337	1065312
WF_27	1152089	1055118	1055038
WF_8	1156359	1050892	1050753
WF_69	1119291	1022331	1022261
WF_33	1091091	1000559	1000503
WF_37	1088497	998760	998279
WF_78	1073959	980926	980679
WF_24	1065236	979199	976605
WF_203	1131143	965098	963973
WF_13	1048502	959699	959689
WF_39	1027568	943933	943571
WF_72	1023497	937955	937699
WF_71	1011404	930266	929925
WF_49	994125	907892	907703
WF_35	978342	896338	896228
WF_56	973242	891988	891066
WF_66	966977	873643	873545
WF_77	929070	858925	858835
WF_54	935278	855300	855005
WF_9	932733	852757	852533
WF_86	925096	843481	839814
WF_73	904348	831768	831734
WF_44	897231	817056	816905
WF_31	888699	813362	813222
WF_70	854320	776988	776897
WF_59	851363	775647	775513
WF_76	843888	773934	773630
WF_79	835086	763988	763173
WF_204	819403	759669	759553
WF_201	798711	747897	747854
WF_60	803823	734353	734334
WF_83	798571	722982	722386
WF_22	785486	719585	719463
WF_87	784026	718972	718920
WF_85	786813	716713	716294
WF_74	747901	687219	687119
WF_88	736419	678781	678724
WF_62	746250	678012	677887
WF_80	710043	655111	654903
WF_65	712097	646506	646441
WF_82	681317	624972	624938
WF_202	663144	623021	622978
WF_81	663563	609014	608982
WF_63	667127	605183	605128
WF_58	656203	598764	598610
WF_84	614523	562422	560140
WF_67	605752	553319	553177
WF_64	601155	542889	542816
WF_47	2777	2497	2492
WF_1	243	86	84
WF_21	272	58	58
WF_61	44	32	32
WF_93	37	11	11
WF_94	50	8	8
WF_97	28	8	8
WF_7	17	6	0
WF_89	26	9	0
WF_90	7	3	0
WF_91	32	9	0
WF_92	29	12	0
WF_95	11	8	0
WF_96	13	11	0

## Sheet: metadata
Metagenome	Individual	Intervention	Day	Fiber	Protein	Carbohydrates	Fat	Calories	Calculated_calories	Cluster	Raw PE reads	QF PE reads	Non-human reads	BioProject Accession	SRA Accession ID - Shotgun Metagenomes	SRA Accession ID - GroEL sequences
WF_10	26	post	4	58.6	169.667	213.6	99.6	2521.47	2488.07	Low_changers	3935829	3530417	3530232	PRJNA647720	SRR12289995	SRR12526060
WF_11	1	post	4	45.2308	77.3846	226.923	71.1538	1807.23	1902.85	High_changers	1578067	1438822	1438808	PRJNA647720	SRR12289968	SRR12526040
WF_12	26	post	5	58.6	169.667	213.6	99.6	2521.47	2488.07	Low_changers	3690344	3358446	3358213	PRJNA647720	SRR12289994	SRR12526047
WF_13	1	post	5	45.2308	77.3846	226.923	71.1538	1807.23	1902.85	High_changers	1048502	959699	959689	PRJNA647720	SRR12289969	SRR12526029
WF_14	26	post	6	58.6	169.667	213.6	99.6	2521.47	2488.07	Low_changers	3241959	2964625	2964583	PRJNA647720	SRR12289997	SRR12526046
WF_15	1	post	6	45.2308	77.3846	226.923	71.1538	1807.23	1902.85	High_changers	1965201	1743299	1743155	PRJNA647720	SRR12289967	SRR12526066
WF_16	27	pre	1	12.1429	66	150.857	43	1338.14	1266.57	Medium_changers	2854850	2443072	2442920	PRJNA647720	SRR12289999	SRR12526045
WF_17	2	pre	1	10.4286	75.1429	241.571	73.5714	1939.14	734	High_changers	1361625	1241316	1241131	PRJNA647720	SRR12289973	SRR12526007
WF_18	27	pre	3	12.1429	66	150.857	43	1338.14	1266.57	Medium_changers	3508176	3159897	3159496	PRJNA647720	SRR12289998	SRR12526036
WF_19	2	pre	3	10.4286	75.1429	241.571	73.5714	1939.14	734	High_changers	1435896	1310975	1310787	PRJNA647720	SRR12289970	SRR12525985
WF_2	26	pre	2	48	149.714	198.571	102.857	2376	2366.86	Low_changers	5902966	5337233	5336698	PRJNA647720	SRR12289996	SRR12526018
WF_20	7	pre	1	28.8571	87.4286	121.714	80.2857	1725.29	1588	High_changers	1247549	1143647	1143445	PRJNA647720	SRR12289932	SRR12526059
WF_201	9	pre	2	1.85714	35.2857	99.4286	27.8571	797	791.429	High_changers	798711	747897	747854	PRJNA647720	SRR12289944	SRR12525967
WF_202	11	post	5	37.3333	79.5833	163.75	36.75	1337.67	1341.42	Medium_changers	663144	623021	622978	PRJNA647720	SRR12289951	SRR12526065
WF_203	12	pre	2	26.5714	94.4286	314.857	106.714	2590.86	2624.14	High_changers	1131143	965098	963973	PRJNA647720	SRR12289952	SRR12525966
WF_204	12	pre	3	26.5714	94.4286	314.857	106.714	2590.86	2624.14	High_changers	819403	759669	759553	PRJNA647720	SRR12289954	SRR12525964
WF_22	8	post	4	59.9286	83	196.071	75.0714	1764.86	1851.86	High_changers	785486	719585	719463	PRJNA647720	SRR12289941	SRR12526049
WF_23	30	post	6	47.8571	54.5	201.786	33.9286	1281.36	1330.5	High_changers	2467589	2250029	2249907	PRJNA647720	SRR12289978	SRR12525993
WF_24	8	post	5	59.9286	83	196.071	75.0714	1764.86	1851.86	High_changers	1065236	979199	976605	PRJNA647720	SRR12289937	SRR12526048
WF_25	5	pre	1	14.5	46	151.5	62	1331.5	1362.5	High_changers	3165558	2871224	2870127	PRJNA647720	SRR12289925	SRR12525989
WF_26	7	pre	2	28.8571	87.4286	121.714	80.2857	1725.29	1588	High_changers	1176113	1069953	1069856	PRJNA647720	SRR12289936	SRR12526058
WF_27	7	pre	3	28.8571	87.4286	121.714	80.2857	1725.29	1588	High_changers	1152089	1055118	1055038	PRJNA647720	SRR12289934	SRR12526057
WF_28	28	post	4	48.9286	128.071	359.071	92.8571	2874.71	2833.21	Medium_changers	2933005	2645249	2643839	PRJNA647720	SRR12289931	SRR12526025
WF_29	7	post	4	59.9286	83	196.071	75.0714	1764.86	1851.86	High_changers	1162796	1065337	1065312	PRJNA647720	SRR12289933	SRR12526056
WF_3	2	post	4	38.9286	87.9286	267.071	83.3571	2161.43	1005.07	High_changers	1264365	1159575	1158799	PRJNA647720	SRR12289972	SRR12525974
WF_30	28	post	5	48.9286	128.071	359.071	92.8571	2874.71	2833.21	Medium_changers	3415832	3038886	3038067	PRJNA647720	SRR12289942	SRR12526024
WF_31	7	post	5	59.9286	83	196.071	75.0714	1764.86	1851.86	High_changers	888699	813362	813222	PRJNA647720	SRR12289935	SRR12526055
WF_32	28	post	6	48.9286	128.071	359.071	92.8571	2874.71	2833.21	Medium_changers	2928268	2668561	2668321	PRJNA647720	SRR12289920	SRR12526021
WF_33	7	post	6	59.9286	83	196.071	75.0714	1764.86	1851.86	High_changers	1091091	1000559	1000503	PRJNA647720	SRR12289930	SRR12526054
WF_34	30	pre	1	15	46.7143	164	43.1429	1231.43	1231.14	High_changers	3092112	2767510	2766875	PRJNA647720	SRR12289953
WF_35	8	pre	1	28.8571	87.4286	121.714	80.2857	1725.29	1588	High_changers	978342	896338	896228	PRJNA647720	SRR12289939	SRR12526053
WF_36	30	pre	2	15	46.7143	164	43.1429	1231.43	1231.14	High_changers	2681186	2443047	2442276	PRJNA647720	SRR12290000	SRR12525998
WF_37	8	pre	2	28.8571	87.4286	121.714	80.2857	1725.29	1588	High_changers	1088497	998760	998279	PRJNA647720	SRR12289938	SRR12526052
WF_38	30	post	4	47.8571	54.5	201.786	33.9286	1281.36	1330.5	High_changers	2854022	2612177	2611707	PRJNA647720	SRR12289989	SRR12525997
WF_39	8	pre	3	28.8571	87.4286	121.714	80.2857	1725.29	1588	High_changers	1027568	943933	943571	PRJNA647720	SRR12289940	SRR12526050
WF_4	27	post	5	37.2	70.3333	170.533	39.6667	1262.6	1357.67	Medium_changers	2804076	2558726	2558587	PRJNA647720	SRR12289964	SRR12526031
WF_40	30	post	5	47.8571	54.5	201.786	33.9286	1281.36	1330.5	High_changers	2785032	2533530	2533480	PRJNA647720	SRR12290001	SRR12525994
WF_41	5	pre	3	14.5	46	151.5	62	1331.5	1362.5	High_changers	3657077	3330433	3329901	PRJNA647720	SRR12289927	SRR12525988
WF_42	10	post	4	37.3571	85.5714	224.643	69.5	1832.86	1903.71	High_changers	1226587	1118551	1118188	PRJNA647720	SRR12289949	SRR12525965
WF_43	3	post	6	54.3333	91.7333	240.667	69.0667	1900.13	2005.53	Medium_changers	3225879	2930476	2929936	PRJNA647720	SRR12289977	SRR12525969
WF_44	10	post	5	37.3571	85.5714	224.643	69.5	1832.86	1903.71	High_changers	897231	817056	816905	PRJNA647720	SRR12289945	SRR12526035
WF_46	5	post	4	52.0769	65.5385	185.538	54.8462	1388.31	1550	High_changers	3134574	2858703	2805115	PRJNA647720	SRR12289929	SRR12525986
WF_48	5	post	5	52.0769	65.5385	185.538	54.8462	1388.31	1550	High_changers	2753430	2527709	2527533	PRJNA647720	SRR12289928	SRR12525981
WF_49	9	pre	1	1.85714	35.2857	99.4286	27.8571	797	791.429	High_changers	994125	907892	907703	PRJNA647720	SRR12289943
WF_5	2	post	5	38.9286	87.9286	267.071	83.3571	2161.43	1005.07	High_changers	1326369	1216229	1215791	PRJNA647720	SRR12289974	SRR12526068
WF_50	5	post	6	52.0769	65.5385	185.538	54.8462	1388.31	1550	High_changers	3299330	3046615	3046183	PRJNA647720	SRR12289926	SRR12525980
WF_51	3	pre	1	35.2857	83.2857	219.714	74.8571	1833.43	1921	Medium_changers	3323988	3035990	3034405	PRJNA647720	SRR12289917	SRR12525979
WF_52	10	pre	1	7	80.5714	135.571	51.1429	1330.14	1331.86	High_changers	1246661	1136503	1136306	PRJNA647720	SRR12289948	SRR12526039
WF_53	3	pre	3	35.2857	83.2857	219.714	74.8571	1833.43	1921	Medium_changers	3447001	3073783	3072820	PRJNA647720	SRR12289976	SRR12525978
WF_54	10	pre	2	7	80.5714	135.571	51.1429	1330.14	1331.86	High_changers	935278	855300	855005	PRJNA647720	SRR12289947	SRR12526038
WF_55	3	post	4	54.3333	91.7333	240.667	69.0667	1900.13	2005.53	Medium_changers	3453954	3135644	3133338	PRJNA647720	SRR12289975	SRR12525977
WF_56	10	pre	3	7	80.5714	135.571	51.1429	1330.14	1331.86	High_changers	973242	891988	891066	PRJNA647720	SRR12289946	SRR12526037
WF_57	3	post	5	54.3333	91.7333	240.667	69.0667	1900.13	2005.53	Medium_changers	2633447	2401945	2401043	PRJNA647720	SRR12289916	SRR12525972
WF_58	11	pre	1	14.7143	59.5714	158.714	40.1429	1236.43	1249.14	Medium_changers	656203	598764	598610	PRJNA647720	SRR12289950	SRR12526033
WF_59	12	post	4	58.8571	103.786	263.786	76	2097	2213.14	High_changers	851363	775647	775513	PRJNA647720	SRR12289955	SRR12526023
WF_6	27	post	6	37.2	70.3333	170.533	39.6667	1262.6	1357.67	Medium_changers	2883198	2632913	2632752	PRJNA647720	SRR12289971	SRR12526030
WF_60	12	post	5	58.8571	103.786	263.786	76	2097	2213.14	High_changers	803823	734353	734334	PRJNA647720	SRR12289956	SRR12526022
WF_62	13	pre	1	17.1429	49	189.286	55.5714	1612.14	1453.29	Medium_changers	746250	678012	677887	PRJNA647720	SRR12289960	SRR12526020
WF_63	4	post	4	44.0667	73.8	235.733	82.2	1988.2	2022	Medium_changers	667127	605183	605128	PRJNA647720	SRR12289922	SRR12526010
WF_64	4	post	5	44.0667	73.8	235.733	82.2	1988.2	2022	Medium_changers	601155	542889	542816	PRJNA647720	SRR12289919	SRR12526009
WF_65	4	post	6	44.0667	73.8	235.733	82.2	1988.2	2022	Medium_changers	712097	646506	646441	PRJNA647720	SRR12289923	SRR12526008
WF_66	13	pre	2	17.1429	49	189.286	55.5714	1612.14	1453.29	Medium_changers	966977	873643	873545	PRJNA647720	SRR12289959	SRR12526019
WF_67	13	pre	3	17.1429	49	189.286	55.5714	1612.14	1453.29	Medium_changers	605752	553319	553177	PRJNA647720	SRR12289957	SRR12526017
WF_68	13	post	5	39.0667	64.2667	224.533	53.9333	1552.8	1640.6	Medium_changers	1343404	1226136	1225682	PRJNA647720	SRR12289958	SRR12526015
WF_69	13	post	6	39.0667	64.2667	224.533	53.9333	1552.8	1640.6	Medium_changers	1119291	1022331	1022261	PRJNA647720	SRR12289961	SRR12526014
WF_70	4	pre	1	18	94.1429	223.286	82.8571	2055.86	2033.43	Medium_changers	854320	776988	776897	PRJNA647720	SRR12289921	SRR12526013
WF_71	4	pre	2	18	94.1429	223.286	82.8571	2055.86	2033.43	Medium_changers	1011404	930266	929925	PRJNA647720	SRR12289924	SRR12526012
WF_72	4	pre	3	18	94.1429	223.286	82.8571	2055.86	2033.43	Medium_changers	1023497	937955	937699	PRJNA647720	SRR12289918	SRR12526011
WF_73	17	post	4	46.2857	66.5714	216.786	45.7857	1491.21	1591.79	High_changers	904348	831768	831734	PRJNA647720	SRR12289981	SRR12526064
WF_74	17	post	5	46.2857	66.5714	216.786	45.7857	1491.21	1591.79	High_changers	747901	687219	687119	PRJNA647720	SRR12289983	SRR12525995
WF_75	16	pre	2	25.8571	59.2857	192.286	39.8571	1447.29	1424	Low_changers	1208107	1100426	1100114	PRJNA647720	SRR12289963	SRR12526005
WF_76	16	pre	3	25.8571	59.2857	192.286	39.8571	1447.29	1424	Low_changers	843888	773934	773630	PRJNA647720	SRR12289980	SRR12526004
WF_77	16	post	4	29.8462	99	193.308	39.5385	1612.54	1554.92	Low_changers	929070	858925	858835	PRJNA647720	SRR12289979	SRR12526003
WF_78	16	post	5	29.8462	99	193.308	39.5385	1612.54	1554.92	Low_changers	1073959	980926	980679	PRJNA647720	SRR12289962	SRR12526002
WF_79	17	pre	1	16.1429	62.7143	154.143	47.8571	1311.43	1314.29	High_changers	835086	763988	763173	PRJNA647720	SRR12289982	SRR12526000
WF_8	1	pre	2	13.2857	87	201.714	70.5714	1929.86	1803.29	High_changers	1156359	1050892	1050753	PRJNA647720	SRR12289965	SRR12526069
WF_80	17	pre	3	16.1429	62.7143	154.143	47.8571	1311.43	1314.29	High_changers	710043	655111	654903	PRJNA647720	SRR12289984
WF_81	19	post	4	54.7857	114.857	313.286	61.9286	2170.86	2324.71	Medium_changers	663563	609014	608982	PRJNA647720	SRR12289993	SRR12525983
WF_82	19	post	5	54.7857	114.857	313.286	61.9286	2170.86	2324.71	Medium_changers	681317	624972	624938	PRJNA647720	SRR12289991	SRR12525982
WF_83	18	pre	2	36.5714	68	236.429	64.1429	1812.71	1831.57	Low_changers	798571	722982	722386	PRJNA647720	SRR12289986	SRR12525992
WF_84	18	pre	3	36.5714	68	236.429	64.1429	1812.71	1831.57	Low_changers	614523	562422	560140	PRJNA647720	SRR12289988	SRR12525991
WF_85	18	post	4	47.9231	79.6923	282.077	57.7692	2035.69	2014.92	Low_changers	786813	716713	716294	PRJNA647720	SRR12289985	SRR12525990
WF_86	18	post	6	47.9231	79.6923	282.077	57.7692	2035.69	2014.92	Low_changers	925096	843481	839814	PRJNA647720	SRR12289987	SRR12526063
WF_87	19	pre	1	36.7143	100.429	268.857	79	2131.14	2224.86	Medium_changers	784026	718972	718920	PRJNA647720	SRR12289990	SRR12525987
WF_88	19	pre	3	36.7143	100.429	268.857	79	2131.14	2224.86	Medium_changers	736419	678781	678724	PRJNA647720	SRR12289992	SRR12525984
WF_9	1	pre	3	13.2857	87	201.714	70.5714	1929.86	1803.29	High_changers	932733	852757	852533	PRJNA647720	SRR12289966	SRR12526051

## Sheet: Unmatched GroEL
UNMATCHED DATA - No matching metagenome and Groel seq
GROEL
Individual	Sample	Intervention	Day	Accession
11	11_2	pre	2	SRR12526032
11	11_6	post	6	SRR12526027
13	13_4	post	4	SRR12526016
16	16_6	post	6	SRR12526001
17	17_2	pre	2	SRR12525999
1	1_1	pre	1	SRR12526070
23	23_1	pre	1	SRR12525976
23	23_2	pre	2	SRR12525975
23	23_3	pre	3	SRR12525973
23	23_5	post	5	SRR12525971
26	26_3	pre	3	SRR12525996
27	27_4	post	4	SRR12526034
28	28_2	pre	2	SRR12526028
28	28_3	pre	3	SRR12526026
9	9_6	post	6	SRR12526041
9	9_3	pre	3	SRR12526044
9	9_4	post	4	SRR12526043
9	9_5	post	5	SRR12526042
Shotgun Sequencing
30_1	(See previous tab)
9_1	(See previous tab)
